# Supplementary material for: The application of the BOPPPS model in the ward rounds of nurses’ standardized training in Southwest China: a mixed methods study
Source: Front Med (Lausanne). 2024 Jun 27;11:1276652. doi: 10.3389/fmed.2024.1276652 (PMC11236687; doi:10.3389/fmed.2024.1276652)
Supplement: Supplementary file 1 [file Data_Sheet_1.XLSX]

## Sheet: 无标题2
ID	group	Sex	Age	Education_level	PreTheoretical_scores	PreOperating_scores	Theoretical_scores	Operating_scores	Total_scores	Students_satisfaction	Teachers_satisfaction	Learning_initiative	Participation_in_ward_rounds	Communication_skills	Expressive_skill	Organization_and_coordination_ability	Judging_thinking	Office_software_application_ability	Team_collaboration_ability	Ability_to_apply_the_overall_nursing_procedures	Professional_knowledge_related_to_ward_rounds	The_improvement_of_practical_ability	Comprehensive_ability_scores
1	1	1	22	2	64	74.802	70	82.2	76.1	83.2	95.8	4	3	4	4	4	3	3	4	4	3	3	39
2	1	1	23	1	71	77.8	72	81.2	76.6	85	92.1	3	4	3	3	3	3	4	3	5	4	4	39
3	1	1	23	1	71	74.602	68	80.8	74.4	86	90.6	4	2	3	3	3	3	3	3	3	3	2	32
4	1	1	19	2	66	74.6	67	80.8	73.9	88.6	84.5	4	3	3	3	3	3	3	3	3	3	3	34
5	1	1	19	2	68	74	70	80.2	75.1	87.8	83.8	3	3	3	3	3	3	3	3	2	3	3	32
6	1	1	19	2	64	73.8	67	80.2	73.6	87.6	83.6	3	4	4	3	3	2	3	3	2	3	4	34
7	2	1	22	2	76	72.798	87	81.6	84.3	88.5	85.5	4	2	3	4	4	3	3	3	5	5	5	41
8	2	1	23	2	67	72.6	76	86.2	81.1	90.7	87.6	3	3	4	4	4	4	4	4	4	4	5	43
9	2	1	20	2	64	87.002	84	94.998	89.499	87.9	85	3	2	4	4	4	4	4	4	4	4	4	41
10	2	2	20	2	72	83.8	87	92.998	89.999	87.7	84.8	4	4	4	3	4	4	4	4	4	4	4	43
11	2	1	23	2	62	82	78	87.2	82.6	87.5	84.6	3	2	4	3	4	4	4	4	4	5	5	42
12	2	1	20	2	74	81	76	90.998	83.499	87.1	84.3	3	4	4	4	4	4	4	4	4	4	4	43
13	1	1	23	1	72	83.8	78	84.4	81.2	88.5	85.5	4	2	4	4	4	4	3	4	3	3	3	38
14	1	1	23	1	77	82.198	77	84.2	80.6	88	84.7	3	3	4	4	3	3	3	3	5	4	3	38
15	1	1	21	1	74	81.4	80	86.8	83.4	86.7	84.5	2	2	3	3	3	4	3	3	4	4	4	35
16	1	1	21	1	67	81.398	76	96.8	86.4	83.5	82.4	4	4	3	3	3	3	3	3	3	3	3	35
17	1	1	21	1	63	80.8	78	84.2	81.1	87.2	83.8	3	2	3	3	3	3	3	3	3	3	4	33
18	1	2	21	1	70	80.202	77	84.202	80.601	85.3	82	3	3	3	3	3	3	3	3	3	3	3	33
19	1	1	21	1	65	77.802	80	85.2	82.6	90.6	91.4	4	2	5	3	4	3	3	4	3	4	4	39
20	1	1	20	2	64	76.802	76	88.2	82.1	90.9	87.8	4	3	3	3	3	4	4	4	4	5	4	41
21	1	1	20	2	65	76.802	76	84	80	89	89.8	3	2	4	3	4	3	2	4	3	3	3	34
22	1	1	21	1	64	76.4	80	87.598	83.799	92.6	89.5	3	4	4	4	3	2	3	2	2	3	2	32
23	1	1	21	1	63	76.2	78	82	80	89.4	86.5	4	2	3	3	2	3	3	3	3	2	3	31
24	1	1	20	2	73	76.198	86	82	84	89.3	86.4	4	3	3	3	3	3	3	3	3	2	2	32
25	1	2	21	1	72	80.2	77	87.802	82.401	86.7	89.6	2	2	4	3	3	3	3	2	3	3	2	30
26	2	1	20	2	73	79.4	77	89.598	83.299	91.9	88.8	3	3	4	3	3	3	3	4	3	3	3	35
27	2	1	21	2	64	78.996	81	84.802	82.901	91.7	88.6	4	2	4	4	4	4	4	4	4	4	4	42
28	2	1	21	2	63	78.598	81	84.198	82.599	92.1	93	3	3	4	4	4	4	4	4	4	4	4	42
29	2	1	21	1	64	77.996	79	86.602	82.801	93	89.8	3	3	4	4	4	4	4	4	4	4	4	42
30	2	1	23	1	92	73.6	93	86.598	89.799	94.3	87.3	3	4	4	4	4	4	4	4	4	4	4	43
31	2	1	20	2	75	73.398	88	84.398	86.199	95.8	92.6	4	2	4	3	4	4	4	4	4	4	4	41
32	2	1	20	2	74	73	81	84.2	82.6	92.7	89.6	4	3	4	2	4	4	4	4	4	4	4	41
33	1	1	23	1	67	72.996	80	83.402	81.701	89.5	86.5	3	3	4	4	3	3	4	4	3	3	3	37
34	1	1	23	1	62	90.4	78	84.802	81.401	81.3	83.3	3	4	3	3	3	3	4	2	5	4	4	38
35	1	1	23	1	65	81.2	74	81.398	77.699	87.5	89.4	4	2	3	4	3	3	3	2	3	3	2	32
36	1	1	23	1	64	80.802	82	81.198	81.599	91.9	88.8	3	4	3	3	2	3	3	3	3	3	4	34
37	1	1	20	2	63	80.602	84	84.998	84.499	86.7	83.8	3	2	3	4	3	3	3	3	3	2	3	32
38	1	1	20	2	75	76.602	88	84.398	86.199	90.5	87.5	3	3	3	3	2	2	3	3	3	3	2	30
39	1	1	20	2	67	92.38	77	81.602	79.301	85.4	87.4	3	2	3	3	3	2	3	3	3	2	2	29
40	1	1	23	1	63	84.602	78	81.598	79.799	90.1	87.1	4	3	4	4	4	3	3	4	4	3	4	40
41	1	1	23	1	62	79.402	80	87.598	83.799	89.8	86.8	5	5	4	3	3	3	3	3	4	4	5	42
42	1	1	20	2	67	79.202	84	87	85.5	89.7	86.7	4	3	3	3	3	3	3	3	4	4	4	37
43	1	1	23	1	84	78.798	81	85.402	83.201	82.4	81.3	4	3	4	3	3	3	3	4	3	3	4	37
44	1	1	23	1	68	78.802	76	85.002	80.501	85.3	84.2	3	4	3	3	2	3	3	3	2	3	4	33
45	2	2	23	1	70	78.398	85	91.602	88.301	92	88.9	5	5	5	4	4	4	4	5	5	4	4	49
46	2	1	22	1	65	73.996	86	91.598	88.799	94	90.8	5	4	4	4	4	4	4	4	4	4	4	45
47	2	2	20	2	62	86.798	69	92	80.5	95.6	92.4	5	4	4	4	4	4	4	4	4	4	4	45
48	2	2	20	2	77	85.002	79	90	84.5	94	90.8	4	4	4	3	4	4	4	4	4	4	4	43
49	2	1	22	1	81	85	93	90	91.5	92	88.9	4	4	4	4	4	4	4	4	4	4	4	44
50	1	1	20	2	68	82.202	71	81.4	76.2	89.9	86.9	4	3	3	4	4	3	3	5	3	4	3	39
51	1	1	20	2	64	81.4	77	85.2	81.1	89.2	86.3	4	5	3	4	3	3	4	4	5	4	4	43
52	1	1	20	2	65	78.8	67	82	74.5	80.8	81.6	4	4	3	4	3	3	2	3	3	3	5	37
53	1	1	22	1	62	78.602	68	81.802	74.901	83.4	88.4	4	3	3	3	3	3	3	3	3	3	4	35
54	1	1	22	1	65	78.198	69	81.802	75.401	87	83.9	2	3	4	4	3	3	3	4	3	3	3	35
55	2	1	22	2	64	77.998	68	81.4	74.7	90.9	87.8	5	4	5	4	4	4	4	4	5	4	5	48
56	2	1	22	1	72	77.798	78	88	83	90.6	87.5	5	5	4	3	3	3	3	3	3	5	5	42
57	2	1	22	1	79	77.802	85	81	83	90.2	87.2	4	4	4	4	4	4	4	4	4	5	4	45
58	2	1	22	1	67	78.598	74	82.2	78.1	97.2	93.8	3	4	4	3	3	3	4	4	3	3	5	39
59	2	1	22	1	71	78	79	84.202	81.601	96.7	93.4	4	4	4	4	4	4	4	4	4	5	4	45
60	1	1	22	1	63	77.8	88	83.798	85.899	86.3	91	5	3	4	4	3	3	3	4	3	3	3	38
61	1	1	23	1	62	77.4	86	78.6	82.3	93.4	90.3	4	4	3	3	3	4	3	3	5	5	4	41
62	1	2	23	1	63	77.4	79	78.398	78.699	83.2	80	4	3	3	3	3	4	3	3	2	3	2	33
63	1	1	23	1	67	77.398	78	78	78	89	93.8	2	2	3	3	3	3	3	3	3	3	3	31
64	1	1	23	1	64	77.2	71	77.996	74.498	91.4	88.4	3	2	2	3	3	3	3	2	3	3	2	29
65	1	1	20	2	64	83.598	67	84.802	75.901	86.2	83.2	3	2	4	3	2	2	3	3	3	2	3	30
66	1	1	23	1	71	82.198	79	84.398	81.699	91.2	88.2	2	2	3	3	3	3	3	3	2	3	2	29
67	1	1	23	1	71	82.002	78	84.002	81.001	89.7	86.7	3	2	3	3	2	3	3	3	3	3	3	31
68	2	1	23	1	66	81.598	70	83.8	76.9	89.2	86.3	3	5	4	4	5	4	4	4	4	3	5	45
69	2	1	23	1	68	81.202	76	93.8	84.9	87.6	84.7	4	4	4	3	4	4	4	4	4	4	4	43
70	2	1	23	1	64	80.598	80	88.6	84.3	91.5	94.6	3	3	4	4	4	4	4	4	4	4	4	42
71	2	1	20	2	63	79.802	80	82.602	81.301	87.9	85	4	3	4	4	4	4	4	4	4	4	5	44
72	2	1	20	2	76	77.602	85	86.2	85.6	94.4	91.2	4	3	4	4	4	4	4	4	4	4	4	43
73	2	1	23	1	67	76.802	72	88.398	80.199	93.7	90.6	4	3	4	4	4	4	4	4	4	4	4	43
74	2	1	24	1	64	76.802	68	87.6	77.8	90.1	87.1	4	3	4	4	4	4	4	4	4	4	2	41
75	2	1	24	1	72	76.398	88	86	87	88.6	85.6	4	4	4	4	4	4	4	4	4	4	4	44
76	1	1	24	1	62	76.4	72	78.198	75.099	88.5	85.5	3	3	4	4	4	3	3	4	3	3	4	38
77	1	1	24	1	63	81.598	69	83.602	76.301	87	86.1	5	5	3	3	3	3	4	3	3	4	4	40
78	1	1	24	1	62	79.798	70	83.598	76.799	89	86.1	4	3	4	4	3	3	3	4	3	2	2	35
79	1	1	22	2	63	79.596	68	83.198	75.599	88.5	85.5	2	3	4	4	2	3	3	3	2	3	3	32
80	1	1	24	1	65	79.398	71	82.398	76.699	87.9	85	3	2	3	3	3	3	3	2	3	2	2	29
81	1	1	24	1	74	78.998	76	82	79	87.6	84.7	2	3	2	3	2	3	3	3	3	3	3	30
82	1	2	22	2	70	78.998	81	81.998	81.499	90.1	87.1	2	2	3	3	3	2	3	3	2	3	2	28
83	1	1	24	1	65	78.602	78	81.398	79.699	87.1	84.3	3	2	3	2	3	2	3	3	3	2	3	29
84	2	1	24	1	66	78.598	71	81.2	76.1	87	84.2	4	4	4	4	4	4	3	4	4	4	4	43
85	2	1	23	2	64	78.198	67	81.202	74.101	86.9	84.1	4	4	4	3	4	4	4	3	4	4	4	42
86	2	2	21	2	67	77.398	74	80.8	77.4	86.6	83.7	4	4	4	4	4	4	4	4	4	4	4	44
87	2	1	23	1	72	77	87	80.596	83.798	86.4	83.5	4	3	4	4	4	4	4	4	4	4	4	43
88	2	1	23	1	77	76.998	80	80.402	80.201	86.2	83.3	4	4	4	4	4	4	4	4	4	4	4	44
89	2	1	21	2	74	76.398	79	85.802	82.401	94.8	91.6	3	3	3	3	3	3	3	3	3	3	3	33
90	2	1	23	1	67	76.2	75	85.602	80.301	92.9	89.7	3	3	3	3	3	3	4	4	3	3	2	34
91	2	1	23	1	63	76.202	84	85.398	84.699	91.9	88.8	4	4	4	4	4	4	4	4	4	4	4	44
92	1	1	23	1	70	75.8	79	84.398	81.699	94.2	91	4	3	4	4	4	4	4	5	4	3	3	42
93	1	2	23	1	83	75.596	78	84.002	81.001	84.4	81.5	4	4	3	3	3	3	3	3	5	4	4	39
94	1	1	21	2	66	75.402	70	83.8	76.9	89.3	86.4	4	3	3	3	4	3	3	3	2	3	3	34
95	1	1	21	2	68	77.6	82	78.398	80.199	89.9	86.9	3	2	3	3	2	3	3	2	3	3	3	30
96	1	1	23	1	73	77.402	72	78.198	75.099	89.8	86.8	2	2	3	3	2	3	3	3	3	2	2	28
97	1	2	23	1	67	77.198	74	78.002	76.001	89.3	86.4	2	3	2	3	3	3	3	3	3	3	3	31
98	1	1	21	2	70	77.198	82	79.4	80.7	89.8	86.8	2	2	3	3	2	3	3	3	3	3	2	29
99	1	1	23	1	62	76.8	77	85.2	81.1	92	89.8	3	2	3	3	3	3	3	3	3	2	3	31
100	1	2	21	2	68	76.602	71	92	81.5	91.5	88.5	5	3	5	4	4	3	4	4	3	3	3	41
101	1	2	23	1	67	76.198	67	89.602	78.301	90.7	87.6	5	4	4	4	3	4	3	3	4	3	5	42
102	1	1	23	1	78	75.598	80	84.402	82.201	90.3	87.3	4	3	3	3	3	4	2	3	3	3	3	34
103	1	1	23	1	63	75.202	71	84.202	77.601	89.9	86.9	3	3	3	3	3	2	3	3	3	3	2	31
104	1	2	21	2	64	74.802	88	83.798	85.899	89.6	86.6	4	2	4	4	3	3	3	3	3	3	3	35
105	1	1	21	2	65	84.402	71	85	78	91.5	88.5	3	3	3	3	2	3	3	3	3	3	3	32
106	2	1	23	1	64	83.6	80	87	83.5	89.9	86.9	4	4	4	4	4	4	4	4	4	4	4	44
107	2	1	23	1	63	83.198	77	85.2	81.1	91.3	88.3	5	5	4	4	4	4	4	4	4	5	4	47
108	2	1	21	2	73	78.802	71	85	78	91.1	88.1	4	4	4	4	4	4	4	4	4	4	4	44
109	2	1	23	1	70	78.8	80	82.2	81.1	89.5	86.5	4	3	4	4	4	4	4	4	4	4	4	43
110	2	1	23	1	70	77.998	82	79.4	80.7	87.9	85	4	4	4	4	4	4	4	4	4	4	4	44
111	2	1	23	1	65	75.598	75	78.602	76.801	89.7	86.7	4	4	4	4	4	4	4	4	4	4	4	44
112	1	1	21	2	67	75.598	68	78.598	73.299	82.7	86.7	4	3	4	4	4	3	3	4	3	4	3	39
113	1	2	23	1	66	74.6	69	78.598	73.799	81.7	86.7	4	5	5	3	3	3	4	2	5	3	4	41
114	1	1	23	1	72	74.002	72	78.598	75.299	83.3	86.4	4	3	3	3	3	3	3	3	3	3	4	35
115	1	1	23	1	73	73.8	75	78.4	76.7	81.1	86.2	3	3	3	3	3	3	3	4	3	3	3	34
116	1	1	23	1	64	73.798	66	78.202	72.101	88.7	85.7	4	4	3	2	3	2	3	3	3	3	3	33
117	1	1	21	2	63	73.602	72	91.198	81.599	91.7	92.5	3	3	3	4	3	3	3	3	2	3	2	32
118	2	1	21	2	64	73.598	77	90.602	83.801	95.4	92.1	3	3	3	3	3	3	3	3	3	5	5	37
119	2	2	22	2	65	73.598	70	84.598	77.299	91.6	88.6	4	5	4	4	4	4	4	4	5	4	4	46
120	2	1	23	1	63	73.598	74	84	79	90.8	87.7	5	4	4	4	4	4	4	4	4	4	5	46
121	2	1	23	1	65	73.4	95	83.998	89.499	90.5	87.5	4	3	4	4	4	4	4	4	4	4	4	43
122	2	1	23	1	62	73.202	79	83.598	81.299	90.2	87.2	4	4	4	4	4	4	4	4	4	4	4	44
123	2	1	23	1	68	86.198	78	83.202	80.601	90	87	4	4	4	4	4	4	4	4	4	4	4	44
124	1	1	22	2	62	85.602	71	82.402	76.701	89.3	86.4	5	3	4	4	4	3	4	4	3	3	3	40
125	1	1	22	2	66	79.598	66	82.002	74.001	89	86.1	5	4	3	3	3	3	3	4	5	4	4	41
126	1	1	23	1	70	79	67	81.998	74.499	81	86.1	4	3	3	3	3	3	3	3	4	3	2	34
127	1	1	22	2	92	78.998	93	81.8	87.4	88.7	85.7	2	2	3	3	2	3	3	3	3	3	2	29
128	1	1	22	2	75	78.598	75	81.602	78.301	88.4	85.4	2	2	4	3	3	3	3	3	3	3	3	32
129	1	1	23	1	74	78.202	69	80.2	74.6	87.4	84.5	2	3	3	4	3	3	3	2	3	2	3	31
130	1	1	22	2	67	77.402	66	80.002	73.001	87.1	84.3	3	2	3	3	2	3	3	3	2	3	2	29
131	2	1	23	1	62	77.002	75	88.602	81.801	94	90.8	5	4	4	4	4	4	4	4	4	4	4	45
132	2	1	23	1	63	76.998	76	88.598	82.299	92.8	89.6	4	4	4	4	4	4	4	4	4	4	4	44
133	2	1	22	2	67	76.8	79	88.198	83.599	92.5	89.4	4	4	4	4	4	4	4	4	4	4	4	44
134	2	1	23	1	71	76.602	77	87.398	82.199	92.6	89.5	4	3	4	4	4	4	4	4	4	4	4	43
135	2	1	23	1	65	75.2	82	87	84.5	93.2	90	4	4	4	4	4	4	4	4	4	4	4	44
136	2	1	23	1	62	75.002	69	95	82	96.8	93.5	4	3	4	4	4	4	4	4	4	4	4	43
137	2	1	22	2	64	77.2	72	84.802	78.401	89.4	95.4	4	4	4	4	4	4	4	4	4	4	4	44
138	1	1	22	2	64	77.2	76	82	79	89.7	88.7	3	3	4	3	4	3	3	4	3	4	4	38
139	1	1	22	2	71	77.198	68	88.598	78.299	93.2	92	4	4	3	3	3	4	3	3	4	5	4	40
140	1	2	23	1	91	77.198	92	87.198	89.599	92.2	91.1	4	3	3	4	3	3	3	3	3	3	2	34
141	1	1	23	1	74	77.002	75	87.002	81.001	84	85.9	2	2	3	3	3	3	3	3	3	3	2	30
142	1	1	23	1	75	76.602	75	86.598	80.799	89.5	85.5	3	2	2	3	3	3	3	3	3	2	3	30
143	1	1	23	1	67	92.38	75	86.202	80.601	89.2	85.2	2	3	3	3	3	3	3	3	3	3	3	32
144	1	1	23	1	63	84.602	68	85.598	76.799	88.8	84.7	2	2	3	4	3	2	3	3	3	3	4	32
145	2	1	23	1	64	83.598	70	84.802	77.401	88.2	84.2	3	4	3	3	3	3	3	3	3	3	3	34
146	2	1	23	1	71	82.198	79	86.598	82.799	89.2	85.2	3	4	3	3	3	3	3	3	3	4	3	35
147	2	1	22	2	71	82.002	76	84.798	80.399	87.7	83.7	3	3	3	3	3	3	3	3	3	3	3	33
148	2	1	23	1	66	81.598	79	84.596	81.798	87.2	83.3	3	3	3	3	3	3	3	3	3	3	3	33
149	2	1	23	1	68	81.202	66	81.8	73.9	85.6	83.7	3	3	3	3	3	3	3	3	3	3	3	33
150	2	1	23	1	64	80.598	72	81.602	76.801	85.5	87.6	4	4	4	4	4	4	4	4	4	4	4	44
151	2	1	23	1	63	79.802	80	82.602	81.301	85.9	82	4	4	4	4	4	4	4	4	4	4	4	44
152	1	1	23	1	62	79.402	71	81.802	76.401	87.5	86.6	5	3	5	4	4	3	3	5	3	3	3	41
153	1	1	22	2	67	79.202	68	81.802	74.901	87.5	86.6	4	4	3	3	3	3	4	3	5	4	4	40
154	1	1	23	1	84	78.798	76	81.398	78.699	87.2	86.4	4	4	3	3	3	3	3	3	3	3	3	35
155	1	1	22	2	68	78.802	66	81.4	73.7	85.1	81.3	4	3	3	3	3	3	3	3	3	3	3	34
156	1	1	22	2	70	78.398	80	82.602	81.301	85.7	81.8	3	3	4	3	3	3	3	3	2	3	3	33
157	2	1	23	1	76	77.602	71	81.802	76.401	92.4	88.2	5	4	4	4	4	4	4	5	4	4	4	46
158	2	1	22	2	67	76.802	71	81.198	76.099	91.7	87.6	4	5	4	4	4	4	4	4	5	5	5	48
159	2	1	23	1	64	76.802	82	80.598	81.299	93.1	84.1	5	5	4	4	4	4	4	4	4	4	5	47
160	2	1	23	1	72	76.398	88	82	85	91.6	82.6	4	4	4	4	4	4	4	4	4	4	4	44
161	2	1	23	1	62	76.4	81	79.198	80.099	93.5	82.5	4	5	4	4	4	4	4	4	4	5	5	47
162	1	1	23	1	74	76.202	68	81.802	74.901	90.2	89.2	4	4	4	4	3	4	3	4	4	3	3	40
163	1	1	23	1	62	76.198	67	82.8	74.9	90.6	89.5	4	5	4	4	3	3	3	3	3	4	3	39
164	1	1	23	1	66	75.802	76	81.398	78.699	89.3	88.4	4	4	3	3	3	3	3	3	3	4	3	36
165	1	1	23	1	65	75.598	66	81.4	73.7	87.1	83.2	3	3	3	4	3	3	3	4	3	3	2	34
166	1	1	22	2	65	75.598	71	82.398	76.699	87.7	83.7	4	3	4	3	3	3	3	3	2	3	4	35
167	1	1	23	1	67	75.4	67	86.598	76.799	91.9	90.8	5	3	4	4	4	3	3	4	3	3	3	39
168	1	1	23	1	83	74.402	66	84.798	75.399	90.8	89.7	5	4	3	3	3	3	4	4	4	4	4	41
169	1	1	23	1	72	88.8	67	84.596	75.798	89.9	88.9	4	3	3	3	3	3	2	3	2	3	4	33
170	1	1	23	1	76	83.6	69	84.398	76.699	87.7	83.7	2	2	3	3	3	3	3	3	3	3	3	31
171	1	1	23	1	68	83.398	78	83.998	80.999	87.3	83.4	2	3	3	3	3	3	3	3	2	3	2	30
172	1	1	23	1	64	82.6	74	83.998	78.999	89	84.9	3	3	4	3	3	3	3	3	3	3	3	34
173	2	1	23	1	63	81.598	69	83.602	76.301	87	83.1	4	4	4	4	4	4	4	4	4	4	4	44
174	2	1	23	1	62	79.798	70	83.598	76.799	87	83.1	4	5	4	4	4	4	4	4	4	5	4	46
175	2	1	22	2	63	79.596	79	83.198	81.099	86.5	82.5	5	4	4	4	4	4	4	4	4	4	4	45
176	2	2	23	1	65	79.398	76	82.398	79.199	85.9	82	4	3	4	4	4	4	4	4	4	4	4	43
177	2	1	23	1	74	78.998	76	89	82.5	85.6	81.7	4	4	4	4	4	4	4	4	4	4	4	44
178	2	1	23	1	70	78.998	81	81.998	81.499	88.1	84.1	4	3	4	4	4	4	4	4	4	4	4	43
179	2	1	23	1	65	78.602	78	81.398	79.699	87.1	88.3	5	4	5	4	5	4	4	5	5	4	5	50
180	2	1	23	1	66	78.598	71	81.2	76.1	85	83.2	5	5	4	4	4	4	4	4	4	4	4	46
181	2	1	23	1	64	78.198	67	81.202	74.101	84.9	83.1	5	4	4	4	4	4	4	4	4	5	4	46
182	2	1	23	1	67	77.398	74	80.8	77.4	84.6	80.7	4	3	4	4	4	4	4	4	4	4	5	44
183	2	1	23	1	72	77	87	80.596	83.798	84.4	80.5	4	4	4	4	4	4	4	4	4	5	4	45
184	2	1	23	1	77	76.998	70	80.402	75.201	84.2	80.3	4	5	4	5	4	4	4	4	4	4	4	46
185	2	2	23	1	74	76.398	76	81.802	78.901	92.8	88.6	3	3	3	4	3	3	3	3	4	3	3	35
186	2	1	23	1	67	76.2	76	81.398	78.699	90.9	86.7	4	4	4	4	4	4	4	4	4	4	4	44
187	2	1	23	1	63	76.202	66	81.4	73.7	89.9	85.8	3	3	3	3	3	3	3	3	3	3	3	33
188	2	1	23	1	70	75.8	72	86.598	79.299	92.2	88	3	3	3	3	3	3	3	3	3	3	3	33
189	2	1	23	1	83	75.596	90	84.798	87.399	87.4	83.5	3	3	3	3	3	3	3	3	3	3	3	33
190	2	2	23	1	66	75.402	67	84.596	75.798	87.3	83.4	3	3	3	3	3	3	3	3	3	3	3	33
191	1	1	23	1	68	74.998	80	82.2	81.1	91.5	90.5	4	4	4	4	3	3	3	4	4	4	4	41
192	1	1	23	1	64	74.6	77	85.2	81.1	92.8	91.6	4	5	3	5	3	3	3	3	5	3	4	41
193	1	1	23	1	64	74.6	71	85	78	92.4	91.3	4	3	4	4	3	4	3	2	3	3	4	37
194	1	2	22	2	65	73.996	80	82.2	81.1	88.8	84.7	3	2	3	2	3	3	3	4	3	3	3	32
195	1	1	23	1	62	86.798	82	79.4	80.7	87.1	83.2	3	4	3	3	3	3	3	3	3	3	4	35
196	1	1	23	1	77	85.002	86	78.996	82.498	87.9	87	5	3	3	4	4	3	3	5	3	3	3	39
197	1	1	23	1	81	85	71	82.398	76.699	81.2	88.3	4	5	3	3	3	3	4	3	5	4	4	41
198	1	1	23	1	68	82.202	76	82	79	88.8	87.8	4	3	3	3	3	3	3	4	3	3	3	35
199	1	1	23	1	64	81.4	70	86.598	78.299	89.3	85.3	2	3	3	3	3	3	3	3	1	2	3	29
200	1	1	22	2	65	80.4	72	86.202	79.101	88.8	84.7	1	2	3	2	2	2	3	3	1	3	1	23
201	1	1	23	1	70	80.002	68	85.598	76.799	81.4	84.4	1	1	2	4	3	3	3	2	2	1	2	24
202	1	1	23	1	67	79.802	67	84.802	75.901	83.8	85.7	3	2	3	3	3	2	3	4	3	3	3	32
203	1	1	19	2	72	79.398	80	82.602	81.301	88.7	87.7	4	3	4	3	4	3	4	4	3	3	3	38
204	1	1	23	1	66	79.2	71	81.802	76.401	83.2	87.3	4	4	4	3	3	4	3	3	4	4	5	41
205	1	1	23	1	63	78.802	68	81.802	74.901	88	87.1	4	3	3	3	3	3	2	3	3	2	2	31
206	1	1	23	1	65	78.8	76	81.398	78.699	85.5	81.6	3	2	3	3	3	3	3	3	3	3	3	32
207	1	1	19	2	62	78.602	66	81.4	73.7	92.4	88.2	2	2	3	2	3	3	3	3	3	2	3	29
208	1	1	19	2	65	78.198	67	86.598	76.799	93.7	89.5	2	2	3	3	3	3	3	3	2	3	3	30
209	1	1	23	1	64	77.998	66	84.798	75.399	92.7	88.5	2	2	2	4	3	2	3	4	3	3	2	30
210	1	1	23	1	72	77.798	79	84.596	81.798	91.7	87.6	2	2	3	3	3	3	3	3	3	2	3	30
211	2	1	23	1	68	77.6	88	78.398	83.199	87.9	83.9	4	3	4	4	3	4	4	3	4	4	3	40
212	2	1	23	1	73	77.402	72	78.198	75.099	87.8	83.8	4	4	4	4	3	4	4	4	4	4	4	43
213	2	1	23	1	67	77.198	74	87	80.5	92.3	83.4	4	4	4	4	4	4	4	4	4	4	4	44
214	2	1	19	2	70	77.198	82	79.4	80.7	87.8	83.8	4	3	4	4	4	4	4	4	4	4	4	43
215	2	1	23	1	62	76.8	77	85.2	81.1	91	86.8	4	4	4	4	4	4	4	4	4	4	4	44
216	2	2	22	1	68	76.602	68	83.198	75.599	89.5	85.5	4	3	4	4	4	4	4	4	4	4	4	43
217	2	1	22	1	67	76.198	71	82.398	76.699	88.7	84.6	4	3	4	4	4	4	4	4	4	4	2	41
218	2	1	22	1	78	75.598	83	82	82.5	88.3	84.3	4	4	4	4	4	4	4	4	4	4	3	43
219	2	1	22	2	63	75.202	81	81.998	81.499	87.9	83.9	5	4	4	4	4	4	4	4	3	5	4	45
220	2	1	22	2	64	74.802	78	81.398	79.699	87.6	83.6	4	5	4	3	4	4	4	3	4	4	4	43
221	2	1	22	2	65	84.402	78	85	81.5	89.5	85.5	3	4	4	4	4	4	4	4	4	4	4	43
222	2	1	22	2	64	83.6	80	82.2	81.1	87.9	83.9	4	3	4	4	4	4	4	4	4	4	4	43
223	2	1	22	1	63	83.198	77	85.2	81.1	89.3	85.3	4	4	4	4	4	4	4	4	4	4	4	44
224	2	1	22	1	73	78.802	71	85	78	89.1	85.1	4	3	4	4	4	4	4	4	4	4	4	43
225	2	1	22	2	70	78.8	80	82.2	81.1	87.5	83.5	4	3	4	4	4	4	4	4	4	4	4	43
226	2	1	22	1	70	77.998	82	79.4	80.7	85.9	82	4	4	4	4	4	4	4	4	4	4	4	44
227	1	1	22	2	79	77.802	86	78.996	82.498	87.6	86.7	4	3	4	4	4	3	4	5	4	3	4	42
228	1	1	22	1	68	77.398	80	79.798	79.899	87.9	87	5	4	3	4	3	4	4	4	4	5	4	44
229	1	1	22	2	64	77.198	79	80.598	79.799	88.2	87.3	4	3	4	3	3	2	3	2	2	2	2	30
230	1	1	22	2	64	76.8	71	80.598	75.799	86.2	86.3	2	2	3	3	3	3	3	2	1	2	2	26
231	1	1	22	1	62	76.598	70	79.6	74.8	85.6	81.7	2	1	3	4	3	2	3	3	2	2	1	26
232	1	1	23	1	63	76.2	76	79.002	77.501	85	81.2	1	2	4	3	3	3	3	1	1	1	2	24
233	1	1	23	1	68	76	77	78.8	77.9	89	84.9	2	2	3	3	3	3	3	2	3	3	1	28
234	1	1	22	2	62	75.798	68	78.798	73.399	88.8	84.7	3	1	3	2	3	3	3	3	1	2	3	27
235	2	1	23	1	65	75.598	67	78.602	72.801	87.7	83.7	4	3	4	4	5	4	4	4	4	4	5	45
236	2	1	23	1	67	75.598	68	88	78	87.7	83.7	4	5	4	3	3	4	4	4	4	4	4	43
237	2	2	23	1	66	74.6	69	82	75.5	87.7	83.7	4	4	4	4	4	4	4	4	4	4	4	44
238	2	1	23	1	72	74.002	73	78.598	75.799	87.3	83.4	3	3	3	3	3	3	3	3	3	3	3	33
239	2	1	23	1	73	73.8	86	78.4	82.2	87.1	83.2	4	4	4	4	4	4	4	4	4	4	4	44
240	2	1	23	1	64	73.798	82	78.202	80.101	93.7	92.7	3	3	3	3	3	3	3	3	3	3	3	33
241	2	1	23	1	63	73.602	72	91.198	81.599	93.7	89.5	4	4	4	4	4	4	4	4	4	4	4	44
242	2	2	23	1	64	73.598	79	90.602	84.801	93.4	89.1	3	3	3	3	3	3	3	3	3	3	2	32
243	2	1	23	1	65	73.598	70	84.598	77.299	89.6	85.6	5	5	4	5	5	4	4	4	4	4	4	48
244	2	1	20	2	63	73.598	74	84	79	88.8	84.7	5	5	4	4	4	4	4	4	5	5	5	49
245	2	1	23	1	65	73.4	95	83.998	89.499	88.5	84.5	4	4	4	4	4	4	4	4	4	4	5	45
246	2	1	23	1	62	73.202	79	83.598	81.299	88.2	84.2	4	4	4	4	4	4	4	4	4	4	4	44
247	2	2	23	1	68	86.198	78	83.202	80.601	88	84	4	4	4	4	4	4	4	4	4	4	4	44
248	2	1	23	1	62	85.602	71	89	80	87.3	85.4	4	4	4	4	4	4	4	4	4	4	4	44
249	2	1	23	1	66	79.598	76	89	82.5	87	85.1	4	3	3	3	3	3	3	3	4	4	4	37
250	2	2	20	2	70	79	80	81.998	80.999	93	85.1	3	3	3	3	3	3	3	3	3	3	3	33
251	2	1	23	1	92	78.998	93	81.8	87.4	86.7	92.7	4	4	4	4	4	4	4	4	4	4	4	44
252	2	1	23	1	75	78.598	75	81.602	78.301	86.4	82.4	4	4	4	4	4	4	4	4	4	4	4	44
253	2	1	23	1	74	78.202	78	80.2	79.1	85.4	84.5	4	2	4	4	4	4	4	4	4	4	4	42
254	2	1	20	2	67	77.402	78	80.002	79.001	85.1	84.3	4	4	4	4	4	4	4	4	4	4	4	44
255	2	1	23	1	62	77.002	75	88.602	81.801	92	87.8	4	4	4	5	5	4	4	4	4	5	5	48
256	2	1	23	1	63	76.998	76	88.598	82.299	90.8	86.6	5	5	4	4	4	4	4	4	5	4	5	48
257	2	2	23	1	67	76.8	74	88.198	81.099	90.5	86.4	4	4	4	4	4	4	4	4	4	4	4	44
258	2	1	23	1	71	76.602	77	87.398	82.199	90.6	86.5	4	3	4	4	4	4	4	4	4	4	4	43
259	2	1	23	1	65	75.2	82	87	84.5	91.2	87	4	4	4	4	4	4	4	4	4	4	5	45
260	2	1	23	1	62	75.002	69	95	82	94.8	90.5	4	3	4	4	4	4	4	4	4	5	4	44
